# Supplementary material for: Event cache: An independent component in working memory
Source: Sci Adv. 2025 May 23;11(21):eadt3063. doi: 10.1126/sciadv.adt3063 (PMC12101497; doi:10.1126/sciadv.adt3063)
Supplement: Supplementary file 2 — Tables S1 to S10 [file sciadv.adt3063_tables_s1_to_s10.zip]

Archive with 10 entries (10 files):
- adt3063_table_s1.xlsx
- adt3063_table_s2.xlsx
- adt3063_table_s3.xlsx
- adt3063_table_s4.xlsx
- adt3063_table_s5.xlsx
- adt3063_table_s6.xlsx
- adt3063_table_s7.xlsx
- adt3063_table_s8.xlsx
- adt3063_table_s9.xlsx
- adt3063_table_s10.xlsx
