# Supplementary material for: Event cache: An independent component in working memory
Source: Sci Adv. 2025 May 23;11(21):eadt3063. doi: 10.1126/sciadv.adt3063 (PMC12101497; doi:10.1126/sciadv.adt3063)
Supplement: Supplementary file 2 — Tables S1 to S10 [file sciadv.adt3063_tables_s1_to_s10.zip › adt3063_table_s1.xlsx]

## Sheet: Sheet1
Measure	M	SD	Skew	Kurtosis	Reliability
1. PLDBM	2.68	0.77	0.29	-0.42	0.61b
2. SolidBM	3.28	0.92	-0.13	0.27	0.70b
3. CirMove	3.22	0.99	-0.35	-0.01	0.79b
4. RecMove	2.66	0.87	0.25	0.01	0.64b
5. Color	2.72	0.81	0.31	-0.14	0.52b
6. Shape	2.42	0.9	0.34	-0.33	0.68b
7. Location	4.56	1.39	-0.21	0.17	0.77b
8. ColorLoc	2.88	0.88	0.28	0.09	0.59b
9. ColorLet	2.42	0.77	0.52	-0.01	0.57b
10. Ospan	50.67	19.08	-0.3	-0.35	0.74a
11. Sspan	22.37	11.6	0.08	-0.49	0.70a
12. Anti	0.67	0.14	-0.26	-0.75	0.77a
13. N-back	0.73	0.11	-0.09	-0.88	0.89a
14. MOT	3.53	0.95	-0.08	0.23	0.75b
Note. PLDBM = point-light display biological movement; SolidBM = solid biological movement; CirMove = circle movement; RecMove = rectangle movement; ColorLoc = color-location binding; ColorLet = color-letter binding; Ospan = operation span; Sspan = symmetry span; Anti = anti-saccade; MOT = multiple object tracking. The dependent variable was the number of lists that all letters were recalled corr…
