# Supplementary material for: Event cache: An independent component in working memory
Source: Sci Adv. 2025 May 23;11(21):eadt3063. doi: 10.1126/sciadv.adt3063 (PMC12101497; doi:10.1126/sciadv.adt3063)
Supplement: Supplementary file 2 — Tables S1 to S10 [file sciadv.adt3063_tables_s1_to_s10.zip › adt3063_table_s2.xlsx]

## Sheet: Sheet1
Measure	1	2	3	4	5	6	7	8	9	10	11	12	13	14
1.PLDBM	1
2. SolidBM	.34**	1
3. CirMove	.35**	.36**	1
4. RecMove	.27**	.37**	.49**	1
5. Color	0.1	0.08	.28**	.19**	1
6. Shape	0.11	0.1	.29**	.18**	.31**	1
7. Location	.27**	.27**	.41**	.29**	.14*	.34**	1
8. ColorLoc	.21**	0.1	.40**	.20**	.40**	.35**	.28**	1
9. ColorLet	.16*	.17*	.38**	.24**	.31**	.38**	.37**	.46**	1
10. Ospan	0.13	0.05	.16*	0.07	.21**	.19**	.16*	0.09	0.12	1
11. Sspan	.17*	0.03	.16*	.16*	.17*	.21**	.23**	.26**	.34**	.42**	1
12. Anti	.16*	.15*	.20**	.29**	.17*	.36**	.15*	.30**	.21**	.21**	.26**	1
13. N-back	0.09	0.06	.27**	.23**	0.06	.14*	.23**	.15*	.25**	0.12	.24**	.19**	1
14. MOT	.25**	.16*	.34**	.28**	.17*	.25**	.35**	.33**	.27**	.15*	.27**	.25**	.26**	1
