# Supplementary material for: Event cache: An independent component in working memory
Source: Sci Adv. 2025 May 23;11(21):eadt3063. doi: 10.1126/sciadv.adt3063 (PMC12101497; doi:10.1126/sciadv.adt3063)
Supplement: Supplementary file 2 — Tables S1 to S10 [file sciadv.adt3063_tables_s1_to_s10.zip › adt3063_table_s3.xlsx]

## Sheet: Sheet1
Models	AIC	c2	df	RMSEA	CFI	SRMR
Model 1	7375.1	150.8	64	0.08	0.827	0.07
Model 2	7367.8	139.9	62	0.08	0.845	0.07
Model 3	7376.6	148.5	62	0.08	0.828	0.07
Model 4	7336.9	108.8	62	0.06	0.907	0.06
Model 5	7341.4	107.4	59	0.06	0.904	0.06
Model 6	7335.8	101.1	59	0.06	0.916	0.06
Model 7	7342.1	99.8	55	0.06	0.911	0.06
Model 8	7358.5	123.8	59	0.07	0.871	0.06
Model 9	7370.8	136.4	59	0.08	0.846	0.06
Model 10	7368	138.9	62	0.08	0.847	0.06
Model 11	7364.5	130.5	59	0.08	0.858	0.07
Model 12	7369.6	134.9	59	0.08	0.849	0.07
Model 13	7364.9	136.3	62	0.08	0.852	0.07
Model 14	7333.2	103	61	0.06	0.916	0.06
MOT
Model a	7868	126.3	73	0.06	0.902	0.06
Model b	7862.8	121.1	73	0.06	0.912	0.06
Model c	7855.3	114	73	0.05	0.925	0.06
Model d	7858.9	118.1	73	0.06	0.917	0.05
Note. RMSEA = root mean square error of approximation; CFI = comparative fit index; AIC = Akaike information criterion. Boldface indicates the best-fitting Model chosen.
