# Supplementary material for: Event cache: An independent component in working memory
Source: Sci Adv. 2025 May 23;11(21):eadt3063. doi: 10.1126/sciadv.adt3063 (PMC12101497; doi:10.1126/sciadv.adt3063)
Supplement: Supplementary file 2 — Tables S1 to S10 [file sciadv.adt3063_tables_s1_to_s10.zip › adt3063_table_s4.xlsx]

## Sheet: Sheet1
Exp	Material Type (Type A)	Accuracy (Mean ± SD)
		2A+0B	2A+2B	4A+2B	2A+4B
1	biological movement	0.88 ± 0.12	0.80 ± 0.13	0.72 ± 0.09	0.72 ± 0.13
	rectangular movement	0.86 ± 0.10	0.79 ± 0.11	0.71 ± 0.10	0.69 ± 0.14
2	biological movement	0.91 ± 0.07	0.81 ± 0.11	0.76 ± 0.09	0.82 ± 0.11
	transparent motion (direction)	0.85 ± 0.07	0.81 ± 0.10	0.73 ± 0.11	0.78 ± 0.09
3	rectangular movement	0.90 ± 0.08	0.76 ± 0.09	0.72 ± 0.10	0.77 ± 0.09
	transparent motion (direction)	0.90 ± 0.11	0.81 ± 0.12	0.76 ± 0.12	0.79 ± 0.10
4	biological movement	0.93 ± 0.04	0.88 ± 0.11	0.80 ± 0.10	0.85 ± 0.07
	transparent motion (velocity)	0.72 ± 0.07	0.61 ± 0.13	0.54 ± 0.08	0.61 ± 0.11
5	biological movement	0.88 ± 0.11	0.84 ± 0.09	0.75 ± 0.12	0.82 ± 0.11
	human posture	0.89 ± 0.09	0.82 ± 0.12	0.76 ± 0.10	0.83 ± 0.11
6	biological movement	/	0.92 ± 0.07	0.83 ± 0.08	0.91 ± 0.05
	color	/	0.96 ± 0.05	0.89 ± 0.08	0.95 ± 0.06
S1	transparent motion (direction)	0.92 ± 0.06	0.86 ± 0.09	0.76 ± 0.07	0.82 ± 0.10
	human posture	0.94 ± 0.06	0.88 ± 0.08	0.82 ± 0.09	0.81 ± 0.10
Note. Here we show the memory accuracy for Type A stimuli (load 2 or 4) under different loads of the other type of materials (Type B, load 0, 2 or 4) in psychophysical experiments. In this context, “Type A” refers to the type of memory material being probed, and “Type B” refers to the other type of material. For example, in Experiment 1, when Type A refers to biological movement, Type B correspon…
