# Supplementary material for: Event cache: An independent component in working memory
Source: Sci Adv. 2025 May 23;11(21):eadt3063. doi: 10.1126/sciadv.adt3063 (PMC12101497; doi:10.1126/sciadv.adt3063)
Supplement: Supplementary file 2 — Tables S1 to S10 [file sciadv.adt3063_tables_s1_to_s10.zip › adt3063_table_s5.xlsx]

## Sheet: Sheet1
network name	Cerebellum		Default mode
brain region (AAL)	Cerebelum_8_L	Cerebelum_8_R	Frontal_Med_Orb_L	Frontal_Med_Orb_R
	Cerebelum_6_L	Cerebelum_6_R	Precuneus_L	Precuneus_R
	Cerebelum_Crus1_L	Cerebelum_Crus1_R	Occipital_Mid_L	Occipital_Mid_R
	Cerebelum_9_L	Cerebelum_9_R	Temporal_Mid_R	Frontal_Mid_R
	Cerebelum_Crus2_R	Cerebelum_4_5_R	ParahHippocampal_R	cerebellum_9_R
network name	Frontoparietal		Medial frontal
brain region (AAL)	Frontal_Mid_L	Frontal_Mid_R	Frontal_Sup_Medial_L	Frontal_Sup_Medial_R
	Frontal_Inf_Tri_L	Parietal_Inf_L	Frontal_Mid_L	Frontal_Sup_L
	Angular_R	Frontal_Mid_Orb_R	Supp_Motor_Area_L	Frontal_Inf_Orb_L
	Temporal_Inf_L	Temporal_Inf_R	Rectus_L	Temporal_Mid_R
	Cerebelum_Crus2_L	Cerebelum_Crus2_R	Temporal_Mid_L	Temporal_Mid_R
network name	Frontal-parietal-temporal associative		Salience
brain region (AAL)	Precentral_L	Precentral_R	Insula_L	Insula_R
	Postcentral_L	Postcentral_R	Precuneus_L	Precuneus_R
	Temporal_Sup_L	Temporal_Sup_R	Frontal_Mid_L	Frontal_Mid_R
	Temporal_Mid_L	Insula_R	Supp_Motor_Area_R	Caudate_L
	SupraMarginal_R	Cerebelum_8_R	Cerebelum_4_5_L	Cerebelum_6_R
network name	Subcortical		Visual A
brain region (AAL)	Hippocampus_L	Hippocampus_R	Fusiform_L	Fusiform_R
	ParaHippocampal_L	ParaHippocampal_R	Lingual_L	Lingual_R
	Putamen_L	Putamen_R	Calcarine_L	Calcarine_R
	Fusiform_L	Thalamus_R	Cuneus_L	Cuneus_R
	Caudate_R	Olfactory_R	Occipital_Sup_L	Precuneus_R
network name	Visual B		Visual Association
brain region (AAL)	Lingual_L	Lingual_R	Occipital_Mid_L	Occipital_Mid_R
	Occipital_Mid_L	Occipital_Mid_R	Occipital_Inf_L	Postcentral_R
	Occipital_Sup_L	Occipital_Inf_R	Temporal_Inf_L	Temporal_Inf_R
	Calcarine_L	Cerebelum_Crus2_R	Parietal_Sup_L	Parietal_Sup_R
	Cerebelum_Crus1_L	Cerebelum_Crus1_R	Cerebelum_8_L	Fusiform_R
