# Supplementary material for: Event cache: An independent component in working memory
Source: Sci Adv. 2025 May 23;11(21):eadt3063. doi: 10.1126/sciadv.adt3063 (PMC12101497; doi:10.1126/sciadv.adt3063)
Supplement: Supplementary file 2 — Tables S1 to S10 [file sciadv.adt3063_tables_s1_to_s10.zip › adt3063_table_s6.xlsx]

## Sheet: Sheet1
EVENT	Medial frontal	Frontoparietal	Default mode	FPT associative	Visual A
	0.083	0.083	0.083	0.167	0.083
	Visual B	Visual association	Salience	Subcortical	Cerebellum
	0.083	0.167	0	0	0.25
OBJECT	Medial frontal	Frontoparietal	Default mode	FPT associative	Visual A
	0.138	0.121	0.086	0.138	0.052
	Visual B	Visual association	Salience	Subcortical	Cerebellum
	0.069	0.138	0.138	0.052	0.069
CE	Medial frontal	Frontoparietal	Default mode	FPT associative	Visual A
	0.154	0.179	0.179	0.103	0.026
	Visual B	Visual association	Salience	Subcortical	Cerebellum
	0.128	0.051	0.026	0.051	0.103
