# Supplementary material for: Event cache: An independent component in working memory
Source: Sci Adv. 2025 May 23;11(21):eadt3063. doi: 10.1126/sciadv.adt3063 (PMC12101497; doi:10.1126/sciadv.adt3063)
Supplement: Supplementary file 2 — Tables S1 to S10 [file sciadv.adt3063_tables_s1_to_s10.zip › adt3063_table_s7.xlsx]

## Sheet: Sheet1
CE
	Region	X	Y	Z	Degree
Frontoparietal	R_MFG，BA9/46	40	18	29	3
Default Mode	L_MOG/MTG/Angular/precuneus, BA19	-41	-75	23	3
EVENT
	Region	X	Y	Z	Degree
Cerebellum	L_cereb_crus1/fusiform	-37	-53	-31	2
OBJECT
	Region	X	Y	Z	Degree
Medial Frontal	L_SMA/SFG/MFG	-9	0	67	5
	R_MTG/STG	50	-34	0	5
FPT associative	R_MTG/STG	62	-24	-3	4
Visual Association	L_IOG/MOG	-36	-84	-4	3
	R_PoCG/SPL	25	-52	68	3
Salience	MCC	-4	-5	33	9
Abbreviations: R = right; L = left; MFG = middle frontal gyrus; MOG = middle occipital gyrus; MTG = middle temporal gyrus; SMA = supplementary area; SFG = superior frontal gyrus; STG = superior temporal gyrus; IOG = inferior occipital gyrus; PoCG = postcentral gyrus; SPL = superior parietal lobule; MCC = middle cingulate cortex.
