# Supplementary material for: Event cache: An independent component in working memory
Source: Sci Adv. 2025 May 23;11(21):eadt3063. doi: 10.1126/sciadv.adt3063 (PMC12101497; doi:10.1126/sciadv.adt3063)
Supplement: Supplementary file 2 — Tables S1 to S10 [file sciadv.adt3063_tables_s1_to_s10.zip › adt3063_table_s8.xlsx]

## Sheet: Sheet1
	Mean (SD)		Paired t-tests
N-back	Accuracy	Accuracy	t	degree	p	CI	Cohen’s d	BF10
	(0-back)	(2-back)	(2-0 back)
Biological movement	0.99 (0.02)	0.96 (0.03)	-5.59	46	< 0.001	[-0.04, -0.02]	-0.82
Non-biological movement	0.99 (0.01)	0.96 (0.04)	-6.7	46	< 0.001	[-0.05, -0.03]	-0.98
Event change detection	Accuracy	Accuracy	t	degree	p	CI	Cohen’s d	BF10
	(2sets)	(4sets)	(4sets – 2sets)
Biological movement	0.92 (0.09)	0.86 (0.10)	-3.56	33	0.001	[-0.10, -0.03]	-0.61	28.37
Non-biological movement	0.89 (0.10)	0.83 (0.12)	-3.34	33	0.002	[-0.10, -0.02]	-0.57	16.77
Color-shape binding	Accuracy	Accuracy	t	degree	p	CI	Cohen’s d	BF10
	(2sets)	(4sets)	(4sets – 2sets)
Color-shape	0.87 (0.09)	0.67 (0.08)	-9.15	23	< 0.001	[-0.25, -0.16]	-1.87
