# Supplementary material for: Event cache: An independent component in working memory
Source: Sci Adv. 2025 May 23;11(21):eadt3063. doi: 10.1126/sciadv.adt3063 (PMC12101497; doi:10.1126/sciadv.adt3063)
Supplement: Supplementary file 2 — Tables S1 to S10 [file sciadv.adt3063_tables_s1_to_s10.zip › adt3063_table_s9.xlsx]

## Sheet: Sheet1
	0-back
	t	degree	p	CI	Cohen's d		BF10
Biological movement	5.96	46	< 0.001	[0.11, 0.22]	0.87
Non-biological movement	5.73	46	< 0.001	[0.10, 0.21]	0.84
	2-back
	t	degree	p	CI	Cohen's d		BF10
Biological movement	17.11	46	< 0.001	[0.42, 0.53]	2.5
Non-biological movement	17.28	46	< 0.001	[0.42, 0.53]	2.52
	2-back - 0-back
	t	degree	p	CI	Cohen's d		BF10
Biological movement	13.87	46	< 0.001	[0.27, 0.36]	2.02
Non-biological movement	11.2	46	< 0.001	[0.26, 0.37]	1.63
	delay 2sets
	t	degree	p	CI	Cohen's d		BF10
Biological movement	-1.88	33	0.07	[-0.08, 0.003]		-0.32	0.88
Non-biological movement	-1.5	33	0.14	[-0.07, 0.01]		-0.26	0.51
	delay 4sets
	t	degree	p	CI	Cohen's d		BF10
Biological movement	1.83	33	0.08	[-0.01, 0.09]	0.31		0.82
Non-biological movement	1.44	33	0.16	[-0.02, 0.14]	0.25		0.47
	delay 4sets - 2sets
	t	degree	p	CI	Cohen's d		BF10
Biological movement	3.48	33	0.001	[0.03, 0.13]	0.6		23.3
Non-biological movement	2.51	33	0.017	[0.02, 0.16]	0.43		2.74
	delay 2sets
	t	degree	p	CI	Cohen's d		BF10
Color-shape binding	6.34	23	< 0.001	[0.12, 0.24]	1.29
	delay 4sets
	t	degree	p	CI	Cohen's d		BF10
Color-shape binding	5.87	23	< 0.001	[0.12, 0.26]	1.2
	delay 4sets – 2sets
	t	degree	p	CI	Cohen's d		BF10
Color-shape binding	0.53	23	0.6	[-0.04, 0.06]	0.11		0.24
