# Supplementary material for: Event cache: An independent component in working memory
Source: Sci Adv. 2025 May 23;11(21):eadt3063. doi: 10.1126/sciadv.adt3063 (PMC12101497; doi:10.1126/sciadv.adt3063)
Supplement: Supplementary file 2 — Tables S1 to S10 [file sciadv.adt3063_tables_s1_to_s10.zip › adt3063_table_s10.xlsx]

## Sheet: Sheet1
	biological movement 4sets-2sets
	t	degree	p	CI	Cohen's d	BF10
time point 13	2.97	17	0.009	[0.03, 0.19]	0.7	5.98
time point 14	2.63	17	0.018	[0.02, 0.17]	0.62	3.33
time point 15	1.45	17	0.166	[-0.03, 0.16]	0.34	0.59
	non-biological movement 4sets-2sets
	t	degree	p	CI	Cohen's d	BF10
time point 13	3.63	17	0.002	[0.08, 0.29]	0.85	19.8
time point 14	3.51	17	0.003	[0.06, 0.24]	0.83	16.11
time point 15	2.43	17	0.027	[0.02, 0.23]	0.57	2.38
